# Supplementary material for: Mitochondrial Control Region Database of Hungarian Fallow Deer (Dama dama) Populations for Forensic Use
Source: Animals (Basel). 2024 Jun 28;14(13):1911. doi: 10.3390/ani14131911 (PMC11240637; doi:10.3390/ani14131911)
Supplement: Supplementary file 1 [file animals-14-01911-s001.zip]

Archive with 1 entries (1 files):
- animals-3061817-supplementary.pdf
